# Supplementary material for: DRP1 Inhibition Enhances Venetoclax-Induced Mitochondrial Apoptosis in TP53-Mutated Acute Myeloid Leukemia Cells through BAX/BAK Activation
Source: Cancers (Basel). 2023 Jan 25;15(3):745. doi: 10.3390/cancers15030745 (PMC9913445; doi:10.3390/cancers15030745)
Supplement: Supplementary file 1 [file cancers-15-00745-s001.zip]

Archive with 3 entries (3 files):
- cancers-2174698-supplementary/Supplementary figures.pdf
- cancers-2174698-supplementary/Supplementary Tables.docx.pdf
- cancers-2174698-supplementary/Uncropped version for WB ver2.pptx
